# Supplementary material for: System Biology Approach to Identify the Hub Genes and Pathways Associated with Human H5N1 Infection
Source: Vaccines (Basel). 2023 Jul 21;11(7):1269. doi: 10.3390/vaccines11071269 (PMC10385284; doi:10.3390/vaccines11071269)
Supplement: Supplementary file 1 [file vaccines-11-01269-s001.zip]

Archive with 1 entries (1 files):
- vaccines-2335767-supplementary.pdf
